# Supplementary material for: Machine Learning Algorithms to Detect Sex in Myocardial Perfusion Imaging
Source: Front Cardiovasc Med. 2021 Oct 29;8:741679. doi: 10.3389/fcvm.2021.741679 (PMC8585770; doi:10.3389/fcvm.2021.741679)
Supplement: Supplementary file 1 [file Table_1.XLSX]

## Sheet: Data used in ML algorithms
V1	V2	V3	V4	V5	V6	V7	V8	V9	V10
607655	1047216	1141451	1127332	651155	501092	1077375	1213973	1126256	656113
699502	1167362	1223912	1105576	590450	527421	1184751	1257392	1175031	642207
638399	1087500	1191333	1193606	709558	501351	1157819	1220712	1220850	719664
674271	1115704	1201885	1154510	651797	518174	1145302	1207677	1224745	702269
606317	1014987	1092907	942982	482227	414973	1057662	1094074	1025656	547055
552205	1031468	1163343	1025855	468694	419156	994118	1170746	1091493	566052
546515	1000263	1125896	984731	465086	382650	971495	1117830	1071930	578586
650777	1076332	1120523	1013155	555764	399750	1091206	1137349	1123965	664281
604596	1040522	1113297	992245	549190	374501	1076634	1142755	1078538	627422
601425	966875	1161712	927914	501995	484731	988036	1009670	1047914	629570
736325	1144727	1282824	1059335	538301	495096	1095320	1231725	1215973	723398
575966	971026	1088348	934525	495176	456874	953433	1045779	1049513	559442
619406	1061922	1210177	1136120	681243	504596	1138084	1254144	1148379	663665
606619	1069092	1225420	1138155	614501	508790	1135820	1211936	1140099	657142
610626	1010787	1154521	1077970	573324	485344	1082481	1157604	1115420	586379
670907	1141582	1270641	1128442	618775	533775	1146840	1311751	1196262	641719
651396	1123621	1196706	1169609	613689	463848	1126580	1224785	1202791	737017
641705	1124708	1221582	1148486	633146	438969	1172488	1283079	1195718	679373
567631	1045546	1187791	1121154	608117	417118	1065153	1228469	1166673	652826
609907	1080445	1161810	1097718	584438	405858	1087906	1236228	1152171	652155
696379	1090192	1118388	1004190	583520	433698	981412	1218076	1157989	701494
711772	1135393	1173995	1012004	541300	477833	1038748	1224277	1158974	674632
702964	1121668	1090258	1025071	645600	493465	1110284	1166542	1124221	691049
648791	1067273	1123418	1108089	685215	469678	1154420	1173395	1143368	691925
571406	1009112	1118904	1134642	622308	431477	1052594	1175112	1155914	641275
605394	1015182	1169343	1158775	582452	461814	1100377	1177012	1122294	669649
759967	1101474	1065477	1041391	598182	469053	1105983	1199444	1104314	687697
764081	1172417	1197711	1132295	659605	535974	1188890	1305500	1176961	718784
561903	1064054	1185655	1134783	625129	508008	1086450	1178587	1161019	637460
576683	1052895	1192096	1127993	614519	454674	1102770	1233402	1165295	608045
673238	1059041	1128127	1083445	599804	395071	1109746	1237763	1163627	637448
619795	1062340	1180779	1091610	555659	400180	1119721	1250306	1147947	592029
683620	1135969	1184146	1073685	614214	452848	1049763	1209642	1242205	737176
664860	1113490	1250329	1202200	721995	524333	1169620	1283138	1237987	737796
586675	973099	1170416	1027161	559121	442150	1067643	1109763	1081999	614917
653356	1037548	1236125	1141787	608914	477727	1138288	1251522	1169918	640275
624796	1104149	1195240	1116471	612254	470826	1126757	1208938	1161734	684655
619532	1077271	1190360	1129020	629870	525545	1173611	1218983	1107692	620222
649784	1034264	1169537	1055823	614356	423329	1001596	1256903	1145000	696936
676482	1113092	1205354	1109985	574064	421825	1122034	1284077	1162913	688128
554522	957804	1094409	1041642	529538	406751	1016669	1153605	1057487	543403
693550	1162000	1266231	1151799	649438	524807	1226340	1286519	1171933	713419
723963	1101991	1171799	1060052	571340	489609	1074761	1214546	1138306	711923
718799	1149397	1196208	1084860	548237	528385	1107507	1230495	1156368	674746
622625	1057425	1208721	1176839	682491	520350	1127588	1187485	1183424	729254
647526	1111599	1121726	911281	472499	428284	1024337	1189342	1088391	534277
661926	1144020	1217437	1016039	504585	482095	1087720	1205717	1151606	616869
603434	1033896	1174003	1110239	606181	460972	1129402	1192261	1099147	645971
571533	1040698	1204828	1105845	554660	434402	1101169	1187670	1129509	624814
547580	975657	1201801	1066501	591183	406285	1002925	1184520	1157300	631692
517282	959371	1200249	1037899	536051	370375	988350	1169585	1114954	607588
563748	1030990	1220205	1118038	608640	517411	1082977	1157225	1143881	640127
490672	922732	1103491	1077192	591259	447139	1056553	1057245	1046418	577991
584732	956812	1135635	1133905	574531	520237	1070416	1199683	1027515	567764
628966	1106342	1257568	1124714	566002	530232	1166354	1284966	1118474	583566
607264	1035941	1161735	1108713	588178	529049	1102750	1170289	1089764	609979
624233	1064662	1149222	1092624	575518	503362	1103166	1151597	1095937	652197
599416	1034148	1261148	1148499	596121	560472	1096890	1221535	1118581	641854
640601	1080369	1266309	1100890	561329	525141	1130747	1252964	1109827	630819
565268	991693	1092436	1016021	580947	330828	946960	1155649	1196800	616128
550679	980314	1106616	934246	491344	318992	918532	1120079	1112453	593143
638896	1087419	1191265	1126344	614260	401499	1078834	1270280	1213896	693675
616585	1089743	1179813	1047799	551428	438150	1077444	1200528	1145735	623511
762634	1152388	1146752	1084279	631925	514897	1172597	1226465	1162270	701749
558507	989932	1195211	1087221	581846	432919	1058584	1204039	1131018	586157
597944	1054131	1230052	1084848	560088	474653	1129015	1195612	1135678	592105
720568	1110020	1247987	1102964	527112	525528	1166176	1179611	1149989	687347
600790	1073578	1219914	1121269	563123	414173	1129039	1203726	1147966	683770
686911	985036	1047658	1092636	633459	520529	1096225	1129757	1028813	670376
726841	1029712	1088837	1097016	612487	552515	1089021	1179126	1079586	654645
592292	1009544	1136094	1183621	681171	562866	1141645	1194286	1078405	625520
636620	1049253	1164363	1175401	712319	585932	1177031	1216082	1124742	634169
613945	976464	1174746	1163560	664327	517009	1085718	1223223	1094253	672839
669824	1116972	1266575	1197173	693605	528937	1196615	1336977	1198283	683337
614952	1048921	1075904	922077	474309	423079	1009247	1114245	1056962	532630
641616	1116162	1191630	981327	489296	475502	1113466	1153600	1115971	561492
618624	1064760	1165549	1036780	529200	408542	1027343	1175561	1100795	702672
670101	1134483	1245158	1075300	557735	402672	1108023	1271382	1225651	675049
556552	1053090	1248303	1147016	582443	418206	1096386	1249183	1185540	638089
637960	1025672	1160553	1163319	675907	562545	1121933	1228134	1143198	607601
751126	1231325	1368950	1189382	696655	641333	1268880	1385007	1237067	705151
747568	1215399	1226754	942368	410613	541431	1075798	1198085	1119034	608354
513366	925863	1149095	1074972	546042	452337	1015149	1160697	1021404	559751
643105	1113627	1286888	1212492	654409	531043	1167174	1320607	1203242	688455
592203	888976	1051099	1155090	730777	456550	1013050	1148525	1105182	694838
629543	1007796	1111858	1147122	758504	474881	1079382	1209939	1198006	692615
645679	1065415	1225099	1022222	527397	524730	1045694	1108729	1129095	677564
742215	1114476	1197177	1122744	610528	575629	1069039	1249512	1190695	702265
691247	1128233	1261100	1149325	627673	530112	1165998	1306194	1187023	668251
614061	1028918	1157768	1163634	645354	473278	1100890	1216719	1166065	652783
688495	1130728	1249386	1211153	681405	551932	1187202	1282259	1215529	724245
586277	1043392	1238313	1102481	564041	549260	1099244	1197301	1079414	609285
639405	1044590	1126214	1080925	661987	571407	1052012	1122402	1117108	690192
671763	1153540	1203128	1036253	535964	526524	1147408	1233678	1078030	615008
655361	1116502	1187410	1168607	660988	509484	1135387	1222670	1200071	721256
643066	1046679	1169244	1155056	636247	455859	1127730	1242295	1123482	700926
678371	1212927	1325743	1097411	539240	550912	1193712	1311744	1153521	643803
684936	1154242	1249638	1216396	685987	607023	1218354	1241783	1191962	732077
556108	1052584	1216794	1090043	579328	511925	1041976	1167416	1148159	625381
613189	1082427	1243517	1110405	546766	520215	1083292	1226761	1157234	608802
556028	960335	1138390	989931	501798	443368	999342	1089128	1029567	585077
559919	1061832	1223877	1024362	527212	427943	1084795	1196670	1091887	595907
584370	1033621	1164768	1030465	490794	432330	1030389	1094602	1099955	646742
560846	1001759	1197951	1024028	466705	428424	1003602	1137778	1115563	565922
631164	1046779	1125017	1112800	632253	507505	1123816	1205418	1152891	558383
734548	1188092	1260369	1170102	634496	621593	1233677	1314868	1177490	639979
511951	905796	1074473	1042071	583144	402329	1000208	1136676	1039077	539145
549118	990533	1220877	1073231	525370	397270	1024567	1167699	1128060	641533
784310	1162312	1182962	1102615	568617	533842	1187707	1278473	1148843	651951
617277	1017943	1225846	1173076	618569	468602	1082467	1240738	1188458	672446
542820	1009155	1194103	1109702	535414	475359	1074306	1166365	1080700	594464
512333	944981	1159521	1036465	483311	367031	1003225	1125475	1078836	562044
736152	1213029	1304425	1119632	554788	586175	1201017	1325993	1200872	613969
548414	1006726	1203655	1104444	566492	430624	1057427	1199449	1127631	614600
602520	988903	1115470	1119379	616865	416810	1082122	1200330	1104142	639733
636912	1063046	1213103	1153463	657723	460266	1149276	1256968	1176911	680826
632232	996684	1099448	1057886	539082	370606	1051432	1176634	1107232	619428
593906	964497	1083706	1049026	536962	334516	1079191	1144165	1112740	557485
573743	1041851	1207096	1082326	529099	457090	1075854	1177358	1106833	616980
634916	1131738	1245669	1074531	489001	439431	1113470	1245937	1158167	618850
648153	1046797	1202419	1134175	557872	497732	1125082	1222841	1128262	615499
681579	1030527	1129053	1116163	572132	535023	1116445	1187828	1069346	620812
616877	1034317	1155829	1160652	689291	503697	1122468	1197452	1159847	673502
647816	1144559	1255322	1191298	706455	557077	1194769	1283138	1204673	705793
695276	1092002	1158329	1131321	680660	473146	1079248	1251529	1219344	734321
702908	1075083	1171111	1130954	623923	478981	1108567	1214982	1181141	720308
664039	1091389	1195856	1123812	593970	411168	1083246	1260952	1223583	690117
689258	1142068	1242291	1115878	582776	461596	1102025	1266462	1215812	726376
561883	948496	1133436	1098005	633483	454400	965808	1187745	1132542	634808
672318	1097202	1287266	1192160	672171	525217	1158764	1350428	1228698	658010
460181	880314	1109420	918862	497438	385298	951477	1003445	972427	553568
490050	887251	1109029	952773	499797	368760	969423	1043400	989038	568279
610444	1039308	1235680	1145278	565013	459695	1129259	1184955	1193767	628047
556947	1013713	1205129	1035101	504033	418845	1076857	1148368	1067405	603448
670244	1089571	1202314	1113979	588363	514438	1119955	1229620	1140502	659956
629682	1059744	1165620	1071743	574547	477530	1098111	1167420	1112500	645775
742449	1058355	1046145	933881	516298	432198	988843	1173957	1099413	602717
745516	1110477	1122200	985257	464412	445536	1037653	1206318	1141780	596575
586930	1060730	1180687	1164947	626906	518320	1141508	1198070	1100288	662014
627246	1091857	1197857	1128196	582792	459496	1136626	1209034	1156735	666057
574861	1033750	1202404	943491	436811	456019	1035771	1178406	989800	531321
524916	992496	1041625	865953	500521	378588	897366	992711	1063842	593004
569611	1024334	1075978	897620	505034	380480	955689	1026018	1093658	616732
628094	1079015	1211510	986358	482988	478993	1101716	1198855	1059972	548429
677506	1048590	1120583	972035	539245	493707	1093781	1109105	1074496	586870
623701	1062406	1122949	933273	475186	444669	1051981	1087489	1040968	592408
663708	1113321	1200372	959097	489445	464917	1094006	1157688	1094163	615169
561896	1030901	1176723	943787	492117	380509	1014792	1130197	1096487	583439
604127	1083788	1171735	948130	492569	414265	1015337	1119755	1102785	648207
652271	1140145	1202361	973085	493230	455657	1070763	1201305	1114593	618774
608896	1100876	1175355	936333	459452	455506	1074951	1178980	1030618	540857
635934	1139538	1202380	955128	466815	480148	1076548	1171940	1059890	611269
635331	1069938	1136309	960893	475117	463836	960883	1121476	1092125	639268
587301	1138199	1291114	1029251	495897	520922	1056304	1190225	1140580	633731
542574	979404	1018845	835168	484172	404764	904176	957863	1022857	570503
626929	1074666	1229551	1028903	524727	462307	1114377	1222091	1109116	576885
724993	1170395	1186169	1061228	569572	530012	1080185	1201791	1211137	689232
715804	1136561	1162019	1080627	563775	547509	1098825	1190384	1178470	643598
661408	1152747	1220370	1016616	567758	460862	1060591	1230554	1206995	659897
571769	1044626	1103196	906058	462091	365393	966494	1108927	1113223	533703
640832	1129800	1218926	983597	531360	380779	1095846	1254753	1162008	611129
584993	1045350	1127797	967823	455123	488251	1069750	1098686	990017	534382
615837	1099057	1177484	1015778	488174	503474	1134704	1218716	1024609	514827
647543	1131664	1162224	926556	523047	444521	958250	1154411	1150060	683792
720788	1244867	1325834	1066953	546825	537762	1167100	1297643	1196717	706045
630695	1066958	1190242	915260	416364	389846	962667	1082078	1124997	659931
671373	1164528	1190953	933792	424936	420204	1063421	1171168	1114223	616566
642771	1068948	1024037	786940	372048	429731	872355	1004455	1043027	545176
638994	1101366	1124983	867010	378929	410271	979726	1053252	1067678	600355
649581	1066272	1177726	1010519	459228	486242	1061954	1119845	1118374	576911
614119	1078966	1192788	1010810	448327	424892	1083776	1185422	1101387	549533
674607	1138866	1104861	783017	397821	453376	937890	1104035	1011983	591888
666743	1153810	1153608	903978	490684	451013	995836	1152228	1120111	649635
706428	1176593	1242410	1009931	440263	486253	993200	1237507	1188486	670179
630316	1113928	1175277	992931	465191	490690	1013327	1161466	1123263	588897
640187	1082518	1144296	1030768	534129	451312	1016651	1148348	1152902	662685
603021	1097546	1202152	1059872	549727	456744	1060465	1183190	1153307	658612
721035	1150611	1159903	1079876	617254	480680	1068426	1281293	1227953	670327
724777	1170830	1189805	1074014	583331	452764	1082910	1251010	1247332	708741
665964	1150062	1223556	966567	495779	496347	1075368	1166405	1075209	688599
685593	1203003	1290982	1029447	542604	478485	1117727	1266534	1195748	693135
579558	1088240	1194956	1005703	452665	455842	1095996	1147226	1069871	552187
569771	1052162	1143902	976217	422176	478203	1080451	1081325	1009849	514400
643657	1077556	1227697	990212	490651	489877	1028766	1129722	1103686	677722
667511	1156928	1248536	1044307	472753	440486	1112941	1223139	1143006	670463
647780	1140845	1177638	928006	502361	505212	1094556	1144672	1079396	572794
691219	1188364	1263186	965692	504697	509673	1124156	1195129	1148492	635708
596847	1117322	1152992	1012377	516480	470795	1103607	1163210	1046043	612363
667540	1172302	1226222	1012837	520385	413559	1119489	1244849	1185739	635650
642391	1122686	1164393	927412	471135	349892	1072418	1170744	1128827	606136
642889	1146567	1231263	988971	470802	530933	1096445	1209235	1063420	580459
606913	1164681	1292083	1009699	476882	539105	1098818	1226433	1095743	590159
644803	1127235	1135638	943194	537500	469728	982471	1153854	1118661	663656
606318	1071253	1109234	950757	499066	428355	957109	1107186	1094042	649936
703907	1112311	1148488	1056243	597627	481339	1009385	1177504	1205269	745079
731204	1145052	1226993	1112207	582568	516264	1091469	1250147	1212706	727438
586555	1075179	1160079	1006772	530878	470365	1080553	1120893	1073026	614626
584125	1126953	1271766	1006466	485853	476973	1077849	1240562	1114452	565327
596487	1085783	1105088	861858	439608	364920	942568	1110668	1074823	595845
566947	1082544	1147100	868803	431649	345903	991879	1144417	1068047	546797
685620	1093471	1101784	933983	471909	431518	1027800	1122486	1092954	612009
701212	1185137	1194131	967933	507895	490431	1097175	1190556	1141980	636166
637666	1151287	1233949	994951	572324	494644	1090177	1259836	1148215	597305
586473	1075335	1213908	966143	489218	482446	1048281	1158388	1066724	575238
691890	1082682	1073214	957380	550057	430754	994575	1122136	1140215	667543
615535	1077096	1130263	1022016	537470	441084	1045976	1202746	1097708	594866
613157	1152141	1200938	957646	505206	435173	1070797	1215597	1125798	581723
716832	1181592	1186224	1037725	572068	515289	1097115	1210107	1182008	689922
614837	1035384	1062741	966928	526206	450471	1030943	1044288	1043130	637264
621519	1138942	1147843	949274	441024	418211	1066636	1159619	1081870	572266
684513	1180168	1155109	938903	466928	439111	1071206	1170545	1119950	624809
696403	1113437	1175217	989134	483532	537555	1093437	1179333	1074670	572728
713422	1156403	1213482	962021	441276	540031	1069268	1168909	1112470	595926
570640	1055198	1120052	874651	426982	423002	1002112	1069528	1013212	539669
630631	1126270	1209742	976595	492014	472521	1083754	1141630	1118744	618603
663533	1095824	1110988	941323	467403	425266	967935	1163091	1144123	578656
664864	1067152	1150598	943923	430302	448521	1030083	1078086	1091732	608417
669905	1102685	1167316	954140	511238	414550	1038349	1199440	1121242	631703
614714	1061276	1101817	875587	474791	381670	954743	1123583	1113063	555126
743380	1219033	1250583	962463	410435	561751	1094927	1181381	1105437	642398
709399	1124178	1236510	1086758	528574	514130	1061668	1204051	1192595	712975
669339	1096440	1191493	1049161	479233	544166	1034743	1111182	1138496	657079
676403	1097744	1114737	928091	502357	424856	948796	1110353	1157097	678230
703249	1061285	1085406	995243	490413	417602	1032895	1164346	1134993	585760
768309	1173930	1172035	972192	482333	500064	1118327	1186959	1147548	615901
677639	1123579	1174446	929701	457429	455335	970303	1132946	1161159	643051
729098	1183889	1116819	881622	497697	513117	998741	1073220	1095918	728129
726099	1170265	1105366	924158	473824	517336	990474	1043326	1071863	776713
706982	1202153	1192881	1035293	564475	525770	1129506	1232687	1135637	678184
642056	1160857	1175598	988399	476542	500293	1128282	1169677	1074392	570808
565467	1076893	1115865	889810	466358	379058	917601	1110793	1103968	602973
578891	1102848	1191793	944985	481894	394467	997814	1158738	1131250	618142
603286	1095980	1173254	933700	487397	460762	1015634	1159231	1082525	575465
558384	1046493	1124993	879672	411796	394370	962251	1127438	1012815	524464
615643	1115759	1250360	961326	396418	483698	1059380	1156922	1064655	574851
550258	1048158	1175135	902074	375747	404744	1011187	1134581	1004573	496287
592477	1064169	1116733	936294	475192	379953	957217	1148767	1104826	594102
659677	1144226	1214917	999316	493866	505616	1025390	1249640	1101234	630122
596431	1002715	1105391	918847	474750	363549	940079	1115837	1080202	598467
710904	1203544	1267268	1012725	468450	469440	1133931	1280050	1156806	622664
575458	1078690	1206325	968865	453283	400988	1019549	1167004	1104576	590504
583858	1076540	1230829	963487	465495	391918	1022825	1179856	1092413	633197
734466	1182261	1273118	1131268	577706	482257	1187495	1289256	1211754	728057
632600	1128107	1242797	1075125	562286	492245	1149906	1197270	1145441	656053
639437	1141191	1225439	1012185	518088	495562	1067456	1142989	1115897	714436
619099	1123021	1199252	1000554	532808	449256	1053282	1138932	1122428	710836
642169	1143657	1212739	985732	504035	428069	1076020	1177491	1144021	662731
676186	1161736	1231499	1016626	538688	490344	1105516	1178780	1150073	700022
666948	1098681	1167995	969113	507274	443433	1033734	1137333	1152584	642927
727406	1199581	1260112	1077940	564655	490769	1148199	1301189	1177761	711776
654648	1146687	1196985	1032168	497102	442255	1023552	1201768	1184115	675900
675693	1159650	1245266	1042087	510862	478553	1100400	1257530	1170893	626182
610740	1054568	1143023	930831	460379	412284	1035621	1104831	1051659	595146
635385	1101065	1207206	1009622	481997	439039	1075822	1164670	1135436	620308
682853	1092310	1273429	1099085	573677	529309	1154698	1234133	1099146	704068
658962	1156447	1297624	1094121	566251	533357	1134030	1265092	1167937	672989
677894	1143480	1225974	1000318	522182	466510	1027923	1185312	1192375	697728
649620	1121134	1162132	943993	495178	429921	1004055	1149641	1130043	658397
633677	1158848	1200707	1039289	550847	483689	1065241	1204262	1160903	669273
622308	1091717	1126117	936062	494647	417885	988522	1141802	1125928	596714
